# Supplementary material for: Aphyllorchis yachangensis (Orchidaceae), a new holomycotrophic orchid from China
Source: PhytoKeys. 2021 Jul 5;179:91–7. doi: 10.3897/phytokeys.179.63994 (PMC8275566; doi:10.3897/phytokeys.179.63994)
Supplement: XML Treatment for Aphyllorchis yachangensis [file phytokeys.179.63994-treatment1.xml]

<!DOCTYPE tp:taxon-treatment
  PUBLIC "-//TaxonX//DTD Taxonomic Treatment Publishing DTD v0 20100105//EN" "tax-treatment-NSO.dtd">
<tp:taxon-treatment xmlns:tp="http://www.plazi.org/taxpub"><tp:treatment-meta><kwd-group><label>Taxon classification</label><kwd><named-content xmlns:xlink="http://www.w3.org/1999/xlink" content-type="kingdom">Plantae</named-content></kwd><kwd><named-content xmlns:xlink="http://www.w3.org/1999/xlink" content-type="order">Asparagales</named-content></kwd><kwd><named-content xmlns:xlink="http://www.w3.org/1999/xlink" content-type="family">Orchidaceae</named-content></kwd></kwd-group><mixed-citation publication-type="journal"><person-group><name><surname>Qin</surname><given-names>Ying</given-names></name><name><surname>Chen</surname><given-names>Hailing</given-names></name><name><surname>Deng</surname><given-names>Zhenhai</given-names></name><name><surname>Liu</surname><given-names>Yan</given-names></name></person-group><article-title><italic><tp:taxon-name><tp:taxon-name-part taxon-name-part-type="genus" reg="Aphyllorchis">Aphyllorchis</tp:taxon-name-part> <tp:taxon-name-part taxon-name-part-type="species" reg="yachangensis">yachangensis</tp:taxon-name-part></tp:taxon-name></italic> (<tp:taxon-name><tp:taxon-name-part taxon-name-part-type="family">Orchidaceae</tp:taxon-name-part></tp:taxon-name>), a new holomycotrophic orchid from China</article-title><source>PhytoKeys</source><day>05</day><month>7</month><year>2021</year><volume>179</volume><fpage>91</fpage><lpage>97</lpage><pub-id pub-id-type="doi">10.3897/phytokeys.179.63994</pub-id></mixed-citation></tp:treatment-meta><tp:nomenclature><tp:taxon-name><object-id xmlns:xlink="http://www.w3.org/1999/xlink" content-type="arpha" xlink:type="simple">AF8E39B6-8556-55B6-8975-809069C885A8</object-id>
            <tp:taxon-name-part taxon-name-part-type="genus" reg="Aphyllorchis">Aphyllorchis</tp:taxon-name-part>
            <tp:taxon-name-part taxon-name-part-type="species" reg="yachangensis">yachangensis</tp:taxon-name-part>
            <object-id xmlns:xlink="http://www.w3.org/1999/xlink" content-type="ipni" xlink:type="simple">urn:lsid:ipni.org:names:77218063-1</object-id>
          </tp:taxon-name><tp:taxon-authority>Ying Qin &amp; Yan Liu</tp:taxon-authority><tp:taxon-status xmlns:xlink="http://www.w3.org/1999/xlink" xlink:type="simple">sp. nov.</tp:taxon-status><xref ref-type="fig" rid="F1">Figures 1</xref><xref ref-type="fig" rid="F2">, 2</xref></tp:nomenclature><tp:treatment-sec sec-type="diagnosis" id="SECID0E3IAC"><title>Diagnosis.</title><p><italic><tp:taxon-name><tp:taxon-name-part taxon-name-part-type="genus" reg="Aphyllorchis">Aphyllorchis</tp:taxon-name-part> <tp:taxon-name-part taxon-name-part-type="species" reg="yachangensis">yachangensis</tp:taxon-name-part></tp:taxon-name></italic> is similar to <italic><tp:taxon-name><tp:taxon-name-part taxon-name-part-type="genus" reg="Aphyllorchis">A.</tp:taxon-name-part> <tp:taxon-name-part taxon-name-part-type="species" reg="caudata">caudata</tp:taxon-name-part></tp:taxon-name></italic> but differs from the latter mainly by its hypochile with two wings of 1–1.4 × 0.4–0.6 mm (vs. 2–3 × ca. 4 mm), epichile adaxially smooth (vs. densely papillose), lateral lobes triangular-ovate (vs. semicircular), sepals acute at apex (vs. long cuspidate) and column clavate (vs. approximately cylindrical). Detailed morphological comparisons between <italic><tp:taxon-name><tp:taxon-name-part taxon-name-part-type="genus" reg="Aphyllorchis">A.</tp:taxon-name-part> <tp:taxon-name-part taxon-name-part-type="species" reg="yachangensis">yachangensis</tp:taxon-name-part></tp:taxon-name></italic> and <italic><tp:taxon-name><tp:taxon-name-part taxon-name-part-type="genus" reg="Aphyllorchis">A.</tp:taxon-name-part> <tp:taxon-name-part taxon-name-part-type="species" reg="caudata">caudata</tp:taxon-name-part></tp:taxon-name></italic> are provided in Table <xref ref-type="table" rid="T1">1</xref>.</p><table-wrap id="T1" position="float" orientation="portrait"><label>Table 1.</label><caption><p>Morphological comparison of <italic><tp:taxon-name><tp:taxon-name-part taxon-name-part-type="genus" reg="Aphyllorchis">Aphyllorchis</tp:taxon-name-part> <tp:taxon-name-part taxon-name-part-type="species" reg="yachangensis">yachangensis</tp:taxon-name-part></tp:taxon-name></italic> and <italic><tp:taxon-name><tp:taxon-name-part taxon-name-part-type="genus" reg="Aphyllorchis">A.</tp:taxon-name-part> <tp:taxon-name-part taxon-name-part-type="species" reg="caudata">caudata</tp:taxon-name-part></tp:taxon-name></italic>.</p></caption><table id="TID0E6ZAE" rules="all"><tbody><tr><th rowspan="1" colspan="1">Characters</th><th rowspan="1" colspan="1">
                    <italic><tp:taxon-name><tp:taxon-name-part taxon-name-part-type="genus" reg="Aphyllorchis">A.</tp:taxon-name-part> <tp:taxon-name-part taxon-name-part-type="species" reg="yachangensis">yachangensis</tp:taxon-name-part></tp:taxon-name></italic>
                  </th><th rowspan="1" colspan="1">
                    <italic><tp:taxon-name><tp:taxon-name-part taxon-name-part-type="genus" reg="Aphyllorchis">A.</tp:taxon-name-part> <tp:taxon-name-part taxon-name-part-type="species" reg="caudata">caudata</tp:taxon-name-part></tp:taxon-name></italic>
                  </th></tr><tr><td rowspan="1" colspan="1">Plant size</td><td rowspan="1" colspan="1">107–113 cm</td><td rowspan="1" colspan="1">100 cm</td></tr><tr><td rowspan="1" colspan="1">Inflorescence</td><td rowspan="1" colspan="1">42–47 cm</td><td rowspan="1" colspan="1">rachis to 50 cm</td></tr><tr><td rowspan="1" colspan="1">Bracts</td><td rowspan="1" colspan="1">lanceolate, <bold>12–30</bold> × 2.8–6.8 mm</td><td rowspan="1" colspan="1">narrowly lanceolate, <bold>40–48</bold> × 5–6 mm</td></tr><tr><td rowspan="1" colspan="1">Dorsal sepal</td><td rowspan="1" colspan="1">lanceolate, 25–40 × 7.9–10.7 mm, <bold>apex acute</bold></td><td rowspan="1" colspan="1">linear-lanceolate or lanceolate, 30–35 × ca. 8.0 mm, <bold>apex long cuspidate</bold></td></tr><tr><td rowspan="1" colspan="1">Lateral sepals</td><td rowspan="1" colspan="1">lanceolate, 6.1–8.2 mm wide, <bold>apex acute</bold></td><td rowspan="1" colspan="1">linear-lanceolate or lanceolate, 6–7 mm wide, <bold>apex long cuspidate</bold></td></tr><tr><td rowspan="1" colspan="1">Petals</td><td rowspan="1" colspan="1">lanceolate, <bold>22–27</bold> × 5.6–7.2 mm</td><td rowspan="1" colspan="1">lanceolate, <bold>ca. 20</bold> × 6–7 mm</td></tr><tr><td rowspan="1" colspan="1">Hypochile</td><td rowspan="1" colspan="1"><bold>6.6–7.1</bold> mm long, with 2 wings; <bold>wings semicircular, 1–1.4 × 0.4–0.6 mm</bold></td><td rowspan="1" colspan="1"><bold>2–3</bold> mm long, with 2 wings; <bold>wings ligulate, 2–3 × ca. 4 mm</bold></td></tr><tr><td rowspan="1" colspan="1">Epichile</td><td rowspan="1" colspan="1"><bold>1.9–2.2</bold> cm long, <bold>adaxially smooth</bold>; <bold>lateral lobes triangular-ovate</bold></td><td rowspan="1" colspan="1"><bold>ca. 1.2</bold> cm long, <bold>adaxially densely papillose; lateral lobes semicircular</bold></td></tr><tr><td rowspan="1" colspan="1">Column</td><td rowspan="1" colspan="1">1.4–1.6 cm long, <bold>clavate (apex obviously inflated)</bold></td><td rowspan="1" colspan="1">1.1–1.4 cm long, <bold>approximately cylindrical</bold></td></tr><tr><td rowspan="1" colspan="1">Flowering period</td><td rowspan="1" colspan="1">late June and July</td><td rowspan="1" colspan="1">July and August</td></tr></tbody></table></table-wrap><fig id="F1" position="float" orientation="portrait"><object-id xmlns:xlink="http://www.w3.org/1999/xlink" content-type="doi" xlink:type="simple">10.3897/phytokeys.179.63994.figure1</object-id><object-id xmlns:xlink="http://www.w3.org/1999/xlink" content-type="arpha" xlink:type="simple">CDDB4391-F363-5DB3-A915-A91C2BACAA46</object-id><label>Figure 1.</label><caption><p><italic><tp:taxon-name><tp:taxon-name-part taxon-name-part-type="genus" reg="Aphyllorchis">Aphyllorchis</tp:taxon-name-part> <tp:taxon-name-part taxon-name-part-type="species" reg="yachangensis">yachangensis</tp:taxon-name-part></tp:taxon-name></italic><bold>A</bold> flowering habit <bold>B</bold> inflorescence <bold>C</bold> bract <bold>D</bold> flower in side view <bold>E</bold> flower in front view <bold>F</bold> column in top view <bold>G</bold> column in ventral view <bold>H</bold> lip, dorsal sepal, lateral sepals, petals, column and ovary <bold>I</bold> column in side view <bold>J</bold> lip in side view <bold>K</bold> lip in top view <bold>L</bold> pollinaria <bold>M</bold> anther cap in top view <bold>N</bold> rhizome and roots. Photographed by Ying Qin from <italic>Ying Qin</italic> et al. <italic>QY20190719001</italic> (holotype: IBK!).</p></caption><graphic xmlns:xlink="http://www.w3.org/1999/xlink" xlink:href="phytokeys-179-091-g001.jpg" position="float" orientation="portrait" xlink:type="simple" id="oo_562064.jpg"><uri content-type="original_file" xlink:type="simple">https://binary.pensoft.net/fig/562064</uri></graphic></fig></tp:treatment-sec><tp:treatment-sec sec-type="material" id="SECID0E5CAE"><title>Type.</title><p>China. Guangxi, Baise city, Leye county, Yachang Orchid National Nature Reserve, 1862 m, 19 July 2019, <italic>Ying Qin</italic> et al. <italic>QY20190719001</italic> (<bold><italic>holotype</italic></bold>: IBK! isotype: IBK!).</p></tp:treatment-sec><tp:treatment-sec sec-type="description" id="SECID0ELDAE"><title>Description.</title><p>Herb holomycotrophic, leafless, 107–113 cm tall. Rhizome ca. 10.8 cm long, 4.9–6.2 mm in diameter, densely noded; internodes 2.4–12 mm long. Roots spreading, stout, 3.4–6.4 mm in diameter. Stem 61–71 cm tall, 4.5–7.3 mm in diameter, yellow-green, usually with many dark purple stripes and spots, with 1.4–4 cm long sheaths; the uppermost sheath lanceolate; other sheaths tubular. Inflorescence terminal, racemose, 42–47 cm long, with 19–23 well-spaced flowers; rachis sparsely glandular puberulent, yellow-green, usually with many dark purple stripes and spots. Bracts lanceolate, shorter than pedicel and ovary, 1.2–3 cm long, 2.8–6.8 mm wide, yellow-green, usually with many dark purple stripes and spots on abaxial surface, sparsely glandular puberulent. Ovary cylindrical, yellow-green, usually with many dark purple stripes and spots, sparsely glandular puberulent, 2.2–2.8 mm in diameter, including pedicel to 2.3–3.5 cm long. Sepals yellow-green, usually with many dark purple stripes and spots on abaxial surface, abaxially sparsely glandular puberulent; dorsal sepal lanceolate, slightly concave, 2.5–4 cm long, 7.9–10.7 mm wide, apex acute, reflexed; lateral sepals lanceolate, slightly oblique at base, 2.5–4 cm long, 6.1–8.2 mm wide, apex acute, reflexed. Petals lanceolate, reflexed, 2.2–2.7 cm long, 5.6–7.2 mm wide, yellow-green, pale purple to dark purple at base, apex acute. Lip 2-partite; hypochile narrow, concave, 6.6–7.1 mm long, 3.6–4.5 mm wide, yellow or reddish brown, with 2 unobvious wings at base; wings semicircular, 1–1.4 mm wide at base, 0.4–0.6 mm tall; epichile ca. 1.9–2.2 cm long, 1.3–1.5 cm wide when flattened, 3-lobed, yellow with pale purple, or purple to dark purple, adaxially smooth, margin slightly erose; lateral lobes triangular-ovate, 8.2–8.9 mm long, 3.6–4.3 mm wide; mid-lobe narrowly triangular, 1.1–1.3 cm long, 5.6–5.9 mm wide, acute at apex, margin slightly involute. Column clavate, arcuate, 1.4–1.6 cm long, 1.8–3.3 mm in diameter in lower part, 4.3–6.1 mm in diameter in upper part, yellow-green, usually purple from middle to base; stigma ovate, slightly concave; staminodes 2, on both sides of apex, yellow-white to pale yellow-green; pollinia 2, ovate, granular-farinaceous, 4 mm long, yellow; anther cap ovate, slightly laterally compressed, 4 mm long, pale yellow.</p><fig id="F2" position="float" orientation="portrait"><object-id xmlns:xlink="http://www.w3.org/1999/xlink" content-type="doi" xlink:type="simple">10.3897/phytokeys.179.63994.figure2</object-id><object-id xmlns:xlink="http://www.w3.org/1999/xlink" content-type="arpha" xlink:type="simple">9A30D96B-6474-5A15-9589-C2E588785069</object-id><label>Figure 2.</label><caption><p><italic><tp:taxon-name><tp:taxon-name-part taxon-name-part-type="genus" reg="Aphyllorchis">Aphyllorchis</tp:taxon-name-part> <tp:taxon-name-part taxon-name-part-type="species" reg="yachangensis">yachangensis</tp:taxon-name-part></tp:taxon-name></italic> (an individual with dark colors in the same environment with <italic>Ying Qin</italic> et al. <italic>QY20190719001</italic>) <bold>A</bold> flowering habit <bold>B</bold> bud <bold>C</bold> flower in back view <bold>D</bold> flower in front view. Photographed by Ying Qin from <italic>Ying Qin</italic> et al. <italic>QYYC20200703009</italic> (paratype: IBK!).</p></caption><graphic xmlns:xlink="http://www.w3.org/1999/xlink" xlink:href="phytokeys-179-091-g002.jpg" position="float" orientation="portrait" xlink:type="simple" id="oo_562065.jpg"><uri content-type="original_file" xlink:type="simple">https://binary.pensoft.net/fig/562065</uri></graphic></fig></tp:treatment-sec><tp:treatment-sec sec-type="distribution" id="SECID0EYEAE"><title>Distribution, habitat and ecology.</title><p><italic><tp:taxon-name><tp:taxon-name-part taxon-name-part-type="genus" reg="Aphyllorchis">Aphyllorchis</tp:taxon-name-part> <tp:taxon-name-part taxon-name-part-type="species" reg="yachangensis">yachangensis</tp:taxon-name-part></tp:taxon-name></italic> was discovered in the Yachang Orchid National Nature Reserve, Leye county, Baise city, Guangxi Province, China. The holotype subpopulation is distributed in a subtropical evergreen and deciduous broad-leaved mixed forest, and is found growing with <italic><tp:taxon-name><tp:taxon-name-part taxon-name-part-type="genus" reg="Chimonobambusa">Chimonobambusa</tp:taxon-name-part> <tp:taxon-name-part taxon-name-part-type="species" reg="quadrangularis">quadrangularis</tp:taxon-name-part></tp:taxon-name></italic> (Franceschi) Makino (<tp:taxon-name><tp:taxon-name-part taxon-name-part-type="family">Gramineae</tp:taxon-name-part></tp:taxon-name>), <italic><tp:taxon-name><tp:taxon-name-part taxon-name-part-type="genus" reg="Lithocarpus">Lithocarpus</tp:taxon-name-part> <tp:taxon-name-part taxon-name-part-type="species" reg="glaber">glaber</tp:taxon-name-part></tp:taxon-name></italic> (Thunberg) Nakai (<tp:taxon-name><tp:taxon-name-part taxon-name-part-type="family">Fagaceae</tp:taxon-name-part></tp:taxon-name>), <italic><tp:taxon-name><tp:taxon-name-part taxon-name-part-type="genus" reg="Manglietia">Manglietia</tp:taxon-name-part> <tp:taxon-name-part taxon-name-part-type="species" reg="fordiana">fordiana</tp:taxon-name-part></tp:taxon-name></italic> Oliver (<tp:taxon-name><tp:taxon-name-part taxon-name-part-type="family">Magnoliaceae</tp:taxon-name-part></tp:taxon-name>), <italic><tp:taxon-name><tp:taxon-name-part taxon-name-part-type="genus" reg="Juglans">Juglans</tp:taxon-name-part> <tp:taxon-name-part taxon-name-part-type="species" reg="mandshurica">mandshurica</tp:taxon-name-part></tp:taxon-name></italic> Maximowicz (<tp:taxon-name><tp:taxon-name-part taxon-name-part-type="family">Juglandaceae</tp:taxon-name-part></tp:taxon-name>), <italic><tp:taxon-name><tp:taxon-name-part taxon-name-part-type="genus" reg="Dysosma">Dysosma</tp:taxon-name-part> <tp:taxon-name-part taxon-name-part-type="species" reg="majorensis">majorensis</tp:taxon-name-part></tp:taxon-name></italic> (Gagnep.) Ying (<tp:taxon-name><tp:taxon-name-part taxon-name-part-type="family">Berberidaceae</tp:taxon-name-part></tp:taxon-name>), <italic><tp:taxon-name><tp:taxon-name-part taxon-name-part-type="genus" reg="Ophiopogon">Ophiopogon</tp:taxon-name-part> <tp:taxon-name-part taxon-name-part-type="species" reg="bockianus">bockianus</tp:taxon-name-part></tp:taxon-name></italic> Diels (<tp:taxon-name><tp:taxon-name-part taxon-name-part-type="family">Liliaceae</tp:taxon-name-part></tp:taxon-name>), <italic><tp:taxon-name><tp:taxon-name-part taxon-name-part-type="genus" reg="Disporopsis">Disporopsis</tp:taxon-name-part> <tp:taxon-name-part taxon-name-part-type="species" reg="fuscopicta">fuscopicta</tp:taxon-name-part></tp:taxon-name></italic> Hance (<tp:taxon-name><tp:taxon-name-part taxon-name-part-type="family">Liliaceae</tp:taxon-name-part></tp:taxon-name>), <italic><tp:taxon-name><tp:taxon-name-part taxon-name-part-type="genus" reg="Calanthe">Calanthe</tp:taxon-name-part> <tp:taxon-name-part taxon-name-part-type="species" reg="brevicornu">brevicornu</tp:taxon-name-part></tp:taxon-name></italic> Lindley (<tp:taxon-name><tp:taxon-name-part taxon-name-part-type="family">Orchidaceae</tp:taxon-name-part></tp:taxon-name>), <italic><tp:taxon-name><tp:taxon-name-part taxon-name-part-type="genus" reg="Goodyera">Goodyera</tp:taxon-name-part> <tp:taxon-name-part taxon-name-part-type="species" reg="biflora">biflora</tp:taxon-name-part></tp:taxon-name></italic> (Lindley) J. D. Hooker (<tp:taxon-name><tp:taxon-name-part taxon-name-part-type="family">Orchidaceae</tp:taxon-name-part></tp:taxon-name>), <italic><tp:taxon-name><tp:taxon-name-part taxon-name-part-type="genus" reg="Goodyera">G.</tp:taxon-name-part> <tp:taxon-name-part taxon-name-part-type="species" reg="velutina">velutina</tp:taxon-name-part></tp:taxon-name></italic> Maximowicz ex Regel (<tp:taxon-name><tp:taxon-name-part taxon-name-part-type="family">Orchidaceae</tp:taxon-name-part></tp:taxon-name>), etc.</p></tp:treatment-sec><tp:treatment-sec sec-type="phenology" id="SECID0EJKAE"><title>Phenology.</title><p>Flowering in late June and July, capsules not seen.</p></tp:treatment-sec><tp:treatment-sec sec-type="etymology" id="SECID0EOKAE"><title>Etymology.</title><p>The specific epithet is derived from the type locality, Yachang Orchid National Nature Reserve.</p></tp:treatment-sec><tp:treatment-sec sec-type="Chinese name" id="SECID0ETKAE"><title>Chinese name.</title><p>雅长无叶兰 (Ya Chang Wu Ye Lan)</p></tp:treatment-sec><tp:treatment-sec sec-type="material" id="SECID0EYKAE"><title>Additional specimens examined</title><p><bold>(paratypes).</bold> China: Guangxi: Baise city, Leye county, Yachang Orchid National Nature Reserve, 1862 m, 28 July 2018, <italic>Ying Qin</italic> et al. <italic>YC3639</italic> (IBK!); Guangxi: Baise city, Leye county, Yachang Orchid National Nature Reserve, 1859 m, 03 July 2020, <italic>Ying Qin</italic> et al. <italic>QYYC20200703009</italic> (IBK!).</p></tp:treatment-sec></tp:taxon-treatment>
